# Supplementary material for: Two-stage Non-Intrusive Load Monitoring method for multi-state loads
Source: PLoS One. 2025 Jan 8;20(1):e0312954. doi: 10.1371/journal.pone.0312954 (PMC11709270; doi:10.1371/journal.pone.0312954)
Supplement: S1 Data — (ZIP) [file pone.0312954.s001.zip]

Archive with 3,263 entries (3,251 files):
- S1 data/
- S1 data/1.V-I trajectories/
- S1 data/1.V-I trajectories/0/
- S1 data/1.V-I trajectories/0/1 highcool_1057/
- S1 data/1.V-I trajectories/0/1 highcool_1057/100_0.jpg
- S1 data/1.V-I trajectories/0/1 highcool_1057/101_0.jpg
- S1 data/1.V-I trajectories/0/1 highcool_1057/102_0.jpg
- S1 data/1.V-I trajectories/0/1 highcool_1057/103_0.jpg
- S1 data/1.V-I trajectories/0/1 highcool_1057/104_0.jpg
- S1 data/1.V-I trajectories/0/1 highcool_1057/105_0.jpg
- S1 data/1.V-I trajectories/0/1 highcool_1057/106_0.jpg
- S1 data/1.V-I trajectories/0/1 highcool_1057/107_0.jpg
- S1 data/1.V-I trajectories/0/1 highcool_1057/108_0.jpg
- S1 data/1.V-I trajectories/0/1 highcool_1057/109_0.jpg
- S1 data/1.V-I trajectories/0/1 highcool_1057/10_0.jpg
- S1 data/1.V-I trajectories/0/1 highcool_1057/110_0.jpg
- S1 data/1.V-I trajectories/0/1 highcool_1057/111_0.jpg
- S1 data/1.V-I trajectories/0/1 highcool_1057/112_0.jpg
- S1 data/1.V-I trajectories/0/1 highcool_1057/113_0.jpg
- S1 data/1.V-I trajectories/0/1 highcool_1057/114_0.jpg
- S1 data/1.V-I trajectories/0/1 highcool_1057/115_0.jpg
- S1 data/1.V-I trajectories/0/1 highcool_1057/116_0.jpg
- S1 data/1.V-I trajectories/0/1 highcool_1057/117_0.jpg
- S1 data/1.V-I trajectories/0/1 highcool_1057/118_0.jpg
- S1 data/1.V-I trajectories/0/1 highcool_1057/119_0.jpg
- S1 data/1.V-I trajectories/0/1 highcool_1057/11_0.jpg
- S1 data/1.V-I trajectories/0/1 highcool_1057/120_0.jpg
- S1 data/1.V-I trajectories/0/1 highcool_1057/121_0.jpg
- S1 data/1.V-I trajectories/0/1 highcool_1057/122_0.jpg
- S1 data/1.V-I trajectories/0/1 highcool_1057/123_0.jpg
- S1 data/1.V-I trajectories/0/1 highcool_1057/124_0.jpg
- S1 data/1.V-I trajectories/0/1 highcool_1057/125_0.jpg
- S1 data/1.V-I trajectories/0/1 highcool_1057/126_0.jpg
- S1 data/1.V-I trajectories/0/1 highcool_1057/127_0.jpg
- S1 data/1.V-I trajectories/0/1 highcool_1057/128_0.jpg
- S1 data/1.V-I trajectories/0/1 highcool_1057/129_0.jpg
- S1 data/1.V-I trajectories/0/1 highcool_1057/12_0.jpg
- S1 data/1.V-I trajectories/0/1 highcool_1057/130_0.jpg
- S1 data/1.V-I trajectories/0/1 highcool_1057/131_0.jpg
- S1 data/1.V-I trajectories/0/1 highcool_1057/132_0.jpg
- S1 data/1.V-I trajectories/0/1 highcool_1057/133_0.jpg
- S1 data/1.V-I trajectories/0/1 highcool_1057/134_0.jpg
- S1 data/1.V-I trajectories/0/1 highcool_1057/135_0.jpg
- S1 data/1.V-I trajectories/0/1 highcool_1057/136_0.jpg
- S1 data/1.V-I trajectories/0/1 highcool_1057/137_0.jpg
- S1 data/1.V-I trajectories/0/1 highcool_1057/138_0.jpg
- S1 data/1.V-I trajectories/0/1 highcool_1057/139_0.jpg
- S1 data/1.V-I trajectories/0/1 highcool_1057/13_0.jpg
- S1 data/1.V-I trajectories/0/1 highcool_1057/140_0.jpg
- S1 data/1.V-I trajectories/0/1 highcool_1057/141_0.jpg
- S1 data/1.V-I trajectories/0/1 highcool_1057/142_0.jpg
- S1 data/1.V-I trajectories/0/1 highcool_1057/143_0.jpg
- S1 data/1.V-I trajectories/0/1 highcool_1057/144_0.jpg
- S1 data/1.V-I trajectories/0/1 highcool_1057/145_0.jpg
- S1 data/1.V-I trajectories/0/1 highcool_1057/146_0.jpg
- S1 data/1.V-I trajectories/0/1 highcool_1057/147_0.jpg
- S1 data/1.V-I trajectories/0/1 highcool_1057/148_0.jpg
- S1 data/1.V-I trajectories/0/1 highcool_1057/149_0.jpg
- S1 data/1.V-I trajectories/0/1 highcool_1057/14_0.jpg
- S1 data/1.V-I trajectories/0/1 highcool_1057/150_0.jpg
- S1 data/1.V-I trajectories/0/1 highcool_1057/151_0.jpg
- S1 data/1.V-I trajectories/0/1 highcool_1057/152_0.jpg
- S1 data/1.V-I trajectories/0/1 highcool_1057/153_0.jpg
- S1 data/1.V-I trajectories/0/1 highcool_1057/154_0.jpg
- S1 data/1.V-I trajectories/0/1 highcool_1057/155_0.jpg
- S1 data/1.V-I trajectories/0/1 highcool_1057/156_0.jpg
- S1 data/1.V-I trajectories/0/1 highcool_1057/157_0.jpg
- S1 data/1.V-I trajectories/0/1 highcool_1057/158_0.jpg
- S1 data/1.V-I trajectories/0/1 highcool_1057/159_0.jpg
- S1 data/1.V-I trajectories/0/1 highcool_1057/15_0.jpg
- S1 data/1.V-I trajectories/0/1 highcool_1057/160_0.jpg
- S1 data/1.V-I trajectories/0/1 highcool_1057/161_0.jpg
- S1 data/1.V-I trajectories/0/1 highcool_1057/162_0.jpg
- S1 data/1.V-I trajectories/0/1 highcool_1057/163_0.jpg
- S1 data/1.V-I trajectories/0/1 highcool_1057/164_0.jpg
- S1 data/1.V-I trajectories/0/1 highcool_1057/165_0.jpg
- S1 data/1.V-I trajectories/0/1 highcool_1057/166_0.jpg
- S1 data/1.V-I trajectories/0/1 highcool_1057/167_0.jpg
- S1 data/1.V-I trajectories/0/1 highcool_1057/168_0.jpg
- S1 data/1.V-I trajectories/0/1 highcool_1057/169_0.jpg
- S1 data/1.V-I trajectories/0/1 highcool_1057/16_0.jpg
- S1 data/1.V-I trajectories/0/1 highcool_1057/170_0.jpg
- S1 data/1.V-I trajectories/0/1 highcool_1057/171_0.jpg
- S1 data/1.V-I trajectories/0/1 highcool_1057/172_0.jpg
- S1 data/1.V-I trajectories/0/1 highcool_1057/173_0.jpg
- S1 data/1.V-I trajectories/0/1 highcool_1057/174_0.jpg
- S1 data/1.V-I trajectories/0/1 highcool_1057/175_0.jpg
- S1 data/1.V-I trajectories/0/1 highcool_1057/176_0.jpg
- S1 data/1.V-I trajectories/0/1 highcool_1057/177_0.jpg
- S1 data/1.V-I trajectories/0/1 highcool_1057/178_0.jpg
- S1 data/1.V-I trajectories/0/1 highcool_1057/179_0.jpg
- S1 data/1.V-I trajectories/0/1 highcool_1057/17_0.jpg
- S1 data/1.V-I trajectories/0/1 highcool_1057/180_0.jpg
- S1 data/1.V-I trajectories/0/1 highcool_1057/181_0.jpg
- S1 data/1.V-I trajectories/0/1 highcool_1057/182_0.jpg
- S1 data/1.V-I trajectories/0/1 highcool_1057/183_0.jpg
- S1 data/1.V-I trajectories/0/1 highcool_1057/184_0.jpg
- S1 data/1.V-I trajectories/0/1 highcool_1057/185_0.jpg
- S1 data/1.V-I trajectories/0/1 highcool_1057/186_0.jpg
- S1 data/1.V-I trajectories/0/1 highcool_1057/187_0.jpg
- S1 data/1.V-I trajectories/0/1 highcool_1057/188_0.jpg
- S1 data/1.V-I trajectories/0/1 highcool_1057/189_0.jpg
- S1 data/1.V-I trajectories/0/1 highcool_1057/18_0.jpg
- S1 data/1.V-I trajectories/0/1 highcool_1057/190_0.jpg
- S1 data/1.V-I trajectories/0/1 highcool_1057/191_0.jpg
- S1 data/1.V-I trajectories/0/1 highcool_1057/192_0.jpg
- S1 data/1.V-I trajectories/0/1 highcool_1057/193_0.jpg
- S1 data/1.V-I trajectories/0/1 highcool_1057/194_0.jpg
- S1 data/1.V-I trajectories/0/1 highcool_1057/195_0.jpg
- S1 data/1.V-I trajectories/0/1 highcool_1057/196_0.jpg
- S1 data/1.V-I trajectories/0/1 highcool_1057/197_0.jpg
- S1 data/1.V-I trajectories/0/1 highcool_1057/198_0.jpg
- S1 data/1.V-I trajectories/0/1 highcool_1057/199_0.jpg
- S1 data/1.V-I trajectories/0/1 highcool_1057/19_0.jpg
- S1 data/1.V-I trajectories/0/1 highcool_1057/200_0.jpg
- S1 data/1.V-I trajectories/0/1 highcool_1057/201_0.jpg
- S1 data/1.V-I trajectories/0/1 highcool_1057/202_0.jpg
- S1 data/1.V-I trajectories/0/1 highcool_1057/203_0.jpg
- S1 data/1.V-I trajectories/0/1 highcool_1057/204_0.jpg
- S1 data/1.V-I trajectories/0/1 highcool_1057/205_0.jpg
- S1 data/1.V-I trajectories/0/1 highcool_1057/206_0.jpg
- S1 data/1.V-I trajectories/0/1 highcool_1057/207_0.jpg
- S1 data/1.V-I trajectories/0/1 highcool_1057/208_0.jpg
- S1 data/1.V-I trajectories/0/1 highcool_1057/209_0.jpg
- S1 data/1.V-I trajectories/0/1 highcool_1057/20_0.jpg
- S1 data/1.V-I trajectories/0/1 highcool_1057/210_0.jpg
- S1 data/1.V-I trajectories/0/1 highcool_1057/211_0.jpg
- S1 data/1.V-I trajectories/0/1 highcool_1057/212_0.jpg
- S1 data/1.V-I trajectories/0/1 highcool_1057/213_0.jpg
- S1 data/1.V-I trajectories/0/1 highcool_1057/214_0.jpg
- S1 data/1.V-I trajectories/0/1 highcool_1057/215_0.jpg
- S1 data/1.V-I trajectories/0/1 highcool_1057/216_0.jpg
- S1 data/1.V-I trajectories/0/1 highcool_1057/217_0.jpg
- S1 data/1.V-I trajectories/0/1 highcool_1057/218_0.jpg
- S1 data/1.V-I trajectories/0/1 highcool_1057/219_0.jpg
- S1 data/1.V-I trajectories/0/1 highcool_1057/21_0.jpg
- S1 data/1.V-I trajectories/0/1 highcool_1057/220_0.jpg
- S1 data/1.V-I trajectories/0/1 highcool_1057/221_0.jpg
- S1 data/1.V-I trajectories/0/1 highcool_1057/222_0.jpg
- S1 data/1.V-I trajectories/0/1 highcool_1057/223_0.jpg
- S1 data/1.V-I trajectories/0/1 highcool_1057/224_0.jpg
- S1 data/1.V-I trajectories/0/1 highcool_1057/225_0.jpg
- S1 data/1.V-I trajectories/0/1 highcool_1057/226_0.jpg
- S1 data/1.V-I trajectories/0/1 highcool_1057/227_0.jpg
- S1 data/1.V-I trajectories/0/1 highcool_1057/228_0.jpg
- S1 data/1.V-I trajectories/0/1 highcool_1057/229_0.jpg
- S1 data/1.V-I trajectories/0/1 highcool_1057/22_0.jpg
- S1 data/1.V-I trajectories/0/1 highcool_1057/230_0.jpg
- S1 data/1.V-I trajectories/0/1 highcool_1057/231_0.jpg
- S1 data/1.V-I trajectories/0/1 highcool_1057/232_0.jpg
- S1 data/1.V-I trajectories/0/1 highcool_1057/233_0.jpg
- S1 data/1.V-I trajectories/0/1 highcool_1057/234_0.jpg
- S1 data/1.V-I trajectories/0/1 highcool_1057/235_0.jpg
- S1 data/1.V-I trajectories/0/1 highcool_1057/236_0.jpg
- S1 data/1.V-I trajectories/0/1 highcool_1057/237_0.jpg
- S1 data/1.V-I trajectories/0/1 highcool_1057/238_0.jpg
- S1 data/1.V-I trajectories/0/1 highcool_1057/239_0.jpg
- S1 data/1.V-I trajectories/0/1 highcool_1057/23_0.jpg
- S1 data/1.V-I trajectories/0/1 highcool_1057/240_0.jpg
- S1 data/1.V-I trajectories/0/1 highcool_1057/241_0.jpg
- S1 data/1.V-I trajectories/0/1 highcool_1057/242_0.jpg
- S1 data/1.V-I trajectories/0/1 highcool_1057/243_0.jpg
- S1 data/1.V-I trajectories/0/1 highcool_1057/244_0.jpg
- S1 data/1.V-I trajectories/0/1 highcool_1057/245_0.jpg
- S1 data/1.V-I trajectories/0/1 highcool_1057/246_0.jpg
- S1 data/1.V-I trajectories/0/1 highcool_1057/247_0.jpg
- S1 data/1.V-I trajectories/0/1 highcool_1057/248_0.jpg
- S1 data/1.V-I trajectories/0/1 highcool_1057/249_0.jpg
- S1 data/1.V-I trajectories/0/1 highcool_1057/24_0.jpg
- S1 data/1.V-I trajectories/0/1 highcool_1057/250_0.jpg
- S1 data/1.V-I trajectories/0/1 highcool_1057/251_0.jpg
- S1 data/1.V-I trajectories/0/1 highcool_1057/252_0.jpg
- S1 data/1.V-I trajectories/0/1 highcool_1057/253_0.jpg
- S1 data/1.V-I trajectories/0/1 highcool_1057/254_0.jpg
- S1 data/1.V-I trajectories/0/1 highcool_1057/255_0.jpg
- S1 data/1.V-I trajectories/0/1 highcool_1057/256_0.jpg
- S1 data/1.V-I trajectories/0/1 highcool_1057/257_0.jpg
- S1 data/1.V-I trajectories/0/1 highcool_1057/258_0.jpg
- S1 data/1.V-I trajectories/0/1 highcool_1057/259_0.jpg
- S1 data/1.V-I trajectories/0/1 highcool_1057/25_0.jpg
- S1 data/1.V-I trajectories/0/1 highcool_1057/260_0.jpg
- S1 data/1.V-I trajectories/0/1 highcool_1057/261_0.jpg
- S1 data/1.V-I trajectories/0/1 highcool_1057/262_0.jpg
- S1 data/1.V-I trajectories/0/1 highcool_1057/263_0.jpg
- S1 data/1.V-I trajectories/0/1 highcool_1057/264_0.jpg
- S1 data/1.V-I trajectories/0/1 highcool_1057/265_0.jpg
- S1 data/1.V-I trajectories/0/1 highcool_1057/266_0.jpg
- S1 data/1.V-I trajectories/0/1 highcool_1057/267_0.jpg
- S1 data/1.V-I trajectories/0/1 highcool_1057/268_0.jpg
- S1 data/1.V-I trajectories/0/1 highcool_1057/269_0.jpg
- S1 data/1.V-I trajectories/0/1 highcool_1057/26_0.jpg
- S1 data/1.V-I trajectories/0/1 highcool_1057/270_0.jpg
- S1 data/1.V-I trajectories/0/1 highcool_1057/271_0.jpg
- S1 data/1.V-I trajectories/0/1 highcool_1057/272_0.jpg
- S1 data/1.V-I trajectories/0/1 highcool_1057/273_0.jpg
- S1 data/1.V-I trajectories/0/1 highcool_1057/274_0.jpg
- S1 data/1.V-I trajectories/0/1 highcool_1057/275_0.jpg
- S1 data/1.V-I trajectories/0/1 highcool_1057/276_0.jpg
- S1 data/1.V-I trajectories/0/1 highcool_1057/277_0.jpg
- S1 data/1.V-I trajectories/0/1 highcool_1057/278_0.jpg
- S1 data/1.V-I trajectories/0/1 highcool_1057/279_0.jpg
- S1 data/1.V-I trajectories/0/1 highcool_1057/27_0.jpg
- S1 data/1.V-I trajectories/0/1 highcool_1057/280_0.jpg
- S1 data/1.V-I trajectories/0/1 highcool_1057/281_0.jpg
- S1 data/1.V-I trajectories/0/1 highcool_1057/282_0.jpg
- S1 data/1.V-I trajectories/0/1 highcool_1057/283_0.jpg
- S1 data/1.V-I trajectories/0/1 highcool_1057/284_0.jpg
- S1 data/1.V-I trajectories/0/1 highcool_1057/285_0.jpg
- S1 data/1.V-I trajectories/0/1 highcool_1057/286_0.jpg
- S1 data/1.V-I trajectories/0/1 highcool_1057/287_0.jpg
- S1 data/1.V-I trajectories/0/1 highcool_1057/288_0.jpg
- S1 data/1.V-I trajectories/0/1 highcool_1057/289_0.jpg
- S1 data/1.V-I trajectories/0/1 highcool_1057/28_0.jpg
- S1 data/1.V-I trajectories/0/1 highcool_1057/290_0.jpg
- S1 data/1.V-I trajectories/0/1 highcool_1057/291_0.jpg
- S1 data/1.V-I trajectories/0/1 highcool_1057/292_0.jpg
- S1 data/1.V-I trajectories/0/1 highcool_1057/293_0.jpg
- S1 data/1.V-I trajectories/0/1 highcool_1057/294_0.jpg
- S1 data/1.V-I trajectories/0/1 highcool_1057/295_0.jpg
- S1 data/1.V-I trajectories/0/1 highcool_1057/296_0.jpg
- S1 data/1.V-I trajectories/0/1 highcool_1057/297_0.jpg
- S1 data/1.V-I trajectories/0/1 highcool_1057/298_0.jpg
- S1 data/1.V-I trajectories/0/1 highcool_1057/299_0.jpg
- S1 data/1.V-I trajectories/0/1 highcool_1057/29_0.jpg
- S1 data/1.V-I trajectories/0/1 highcool_1057/2_0.jpg
- S1 data/1.V-I trajectories/0/1 highcool_1057/300_0.jpg
- S1 data/1.V-I trajectories/0/1 highcool_1057/301_0.jpg
- S1 data/1.V-I trajectories/0/1 highcool_1057/302_0.jpg
- S1 data/1.V-I trajectories/0/1 highcool_1057/303_0.jpg
- S1 data/1.V-I trajectories/0/1 highcool_1057/304_0.jpg
- S1 data/1.V-I trajectories/0/1 highcool_1057/305_0.jpg
- S1 data/1.V-I trajectories/0/1 highcool_1057/306_0.jpg
- S1 data/1.V-I trajectories/0/1 highcool_1057/307_0.jpg
- S1 data/1.V-I trajectories/0/1 highcool_1057/308_0.jpg
- S1 data/1.V-I trajectories/0/1 highcool_1057/309_0.jpg
- S1 data/1.V-I trajectories/0/1 highcool_1057/30_0.jpg
- S1 data/1.V-I trajectories/0/1 highcool_1057/310_0.jpg
- S1 data/1.V-I trajectories/0/1 highcool_1057/311_0.jpg
- S1 data/1.V-I trajectories/0/1 highcool_1057/312_0.jpg
- S1 data/1.V-I trajectories/0/1 highcool_1057/313_0.jpg
- S1 data/1.V-I trajectories/0/1 highcool_1057/314_0.jpg
- S1 data/1.V-I trajectories/0/1 highcool_1057/315_0.jpg
- S1 data/1.V-I trajectories/0/1 highcool_1057/316_0.jpg
- S1 data/1.V-I trajectories/0/1 highcool_1057/317_0.jpg
- S1 data/1.V-I trajectories/0/1 highcool_1057/318_0.jpg
- S1 data/1.V-I trajectories/0/1 highcool_1057/319_0.jpg
- S1 data/1.V-I trajectories/0/1 highcool_1057/31_0.jpg
- S1 data/1.V-I trajectories/0/1 highcool_1057/320_0.jpg
- S1 data/1.V-I trajectories/0/1 highcool_1057/321_0.jpg
- S1 data/1.V-I trajectories/0/1 highcool_1057/322_0.jpg
- S1 data/1.V-I trajectories/0/1 highcool_1057/323_0.jpg
- S1 data/1.V-I trajectories/0/1 highcool_1057/324_0.jpg
- S1 data/1.V-I trajectories/0/1 highcool_1057/325_0.jpg
- S1 data/1.V-I trajectories/0/1 highcool_1057/326_0.jpg
- S1 data/1.V-I trajectories/0/1 highcool_1057/327_0.jpg
- S1 data/1.V-I trajectories/0/1 highcool_1057/328_0.jpg
- S1 data/1.V-I trajectories/0/1 highcool_1057/329_0.jpg
- S1 data/1.V-I trajectories/0/1 highcool_1057/32_0.jpg
- S1 data/1.V-I trajectories/0/1 highcool_1057/330_0.jpg
- S1 data/1.V-I trajectories/0/1 highcool_1057/331_0.jpg
- S1 data/1.V-I trajectories/0/1 highcool_1057/332_0.jpg
- S1 data/1.V-I trajectories/0/1 highcool_1057/333_0.jpg
- S1 data/1.V-I trajectories/0/1 highcool_1057/334_0.jpg
- S1 data/1.V-I trajectories/0/1 highcool_1057/335_0.jpg
- S1 data/1.V-I trajectories/0/1 highcool_1057/336_0.jpg
- S1 data/1.V-I trajectories/0/1 highcool_1057/337_0.jpg
- S1 data/1.V-I trajectories/0/1 highcool_1057/338_0.jpg
- S1 data/1.V-I trajectories/0/1 highcool_1057/339_0.jpg
- S1 data/1.V-I trajectories/0/1 highcool_1057/33_0.jpg
- S1 data/1.V-I trajectories/0/1 highcool_1057/340_0.jpg
- S1 data/1.V-I trajectories/0/1 highcool_1057/341_0.jpg
- S1 data/1.V-I trajectories/0/1 highcool_1057/342_0.jpg
- S1 data/1.V-I trajectories/0/1 highcool_1057/343_0.jpg
- S1 data/1.V-I trajectories/0/1 highcool_1057/344_0.jpg
- S1 data/1.V-I trajectories/0/1 highcool_1057/345_0.jpg
- S1 data/1.V-I trajectories/0/1 highcool_1057/346_0.jpg
- S1 data/1.V-I trajectories/0/1 highcool_1057/347_0.jpg
- S1 data/1.V-I trajectories/0/1 highcool_1057/348_0.jpg
- S1 data/1.V-I trajectories/0/1 highcool_1057/349_0.jpg
- S1 data/1.V-I trajectories/0/1 highcool_1057/34_0.jpg
- S1 data/1.V-I trajectories/0/1 highcool_1057/350_0.jpg
- S1 data/1.V-I trajectories/0/1 highcool_1057/351_0.jpg
- S1 data/1.V-I trajectories/0/1 highcool_1057/352_0.jpg
- S1 data/1.V-I trajectories/0/1 highcool_1057/353_0.jpg
- S1 data/1.V-I trajectories/0/1 highcool_1057/354_0.jpg
- S1 data/1.V-I trajectories/0/1 highcool_1057/355_0.jpg
- S1 data/1.V-I trajectories/0/1 highcool_1057/356_0.jpg
- S1 data/1.V-I trajectories/0/1 highcool_1057/357_0.jpg
- S1 data/1.V-I trajectories/0/1 highcool_1057/358_0.jpg
- S1 data/1.V-I trajectories/0/1 highcool_1057/359_0.jpg
- S1 data/1.V-I trajectories/0/1 highcool_1057/35_0.jpg
- S1 data/1.V-I trajectories/0/1 highcool_1057/360_0.jpg
- S1 data/1.V-I trajectories/0/1 highcool_1057/361_0.jpg
- S1 data/1.V-I trajectories/0/1 highcool_1057/362_0.jpg
- S1 data/1.V-I trajectories/0/1 highcool_1057/363_0.jpg
- S1 data/1.V-I trajectories/0/1 highcool_1057/364_0.jpg
- S1 data/1.V-I trajectories/0/1 highcool_1057/365_0.jpg
- S1 data/1.V-I trajectories/0/1 highcool_1057/366_0.jpg
- S1 data/1.V-I trajectories/0/1 highcool_1057/367_0.jpg
- S1 data/1.V-I trajectories/0/1 highcool_1057/368_0.jpg
[truncated: 2,963 more entries]
